# Supplementary material for: Rosiglitazone Ameliorates Cardiac and Skeletal Muscle Dysfunction by Correction of Energetics in Huntington’s Disease
Source: Cells. 2022 Aug 27;11(17):2662. doi: 10.3390/cells11172662 (PMC9454785; doi:10.3390/cells11172662)
Supplement: Supplementary file 1 [file cells-11-02662-s001.zip]

Archive with 1 entries (1 files):
- cells-1872827-SI.pdf
